# Supplementary material for: Biochemical and Structural Properties of a High-Temperature-Active Laccase from Bacillus pumilus and Its Application in the Decolorization of Food Dyes
Source: Foods. 2022 May 11;11(10):1387. doi: 10.3390/foods11101387 (PMC9141572; doi:10.3390/foods11101387)
Supplement: Supplementary file 1 [file foods-11-01387-s001.zip]

Archive with 1 entries (1 files):
- foods-1695151-supplementary.pdf
